# Supplementary material for: Electroacupuncture Reduces Oocyte Number and Maintains Vascular Barrier Against Ovarian Hyperstimulation Syndrome by Regulating CD200
Source: Front Cell Dev Biol. 2021 Feb 22;9:648578. doi: 10.3389/fcell.2021.648578 (PMC7938326; doi:10.3389/fcell.2021.648578)
Supplement: Supplementary file 1 [file Table_1.XLSX]

## Sheet: 差异
First protein ID	Gene name	Description	Mol. weight [kDa]	Median reporter 0	Median reporter 1	Median reporter 2	Median reporter 3	Median reporter 4	Median reporter 5	Median reporter 6	Median reporter 7	AV ZL	AV OH	P value	Fold change	SIG (FC1.2;PV0.05)
D4A489	Cipc	Protein Cipc	44.028	0.0511748	0.109853	0.091577	0.0784443	0.150546	0.149562	0.241027	0.127815	0.0827623	0.167238	0.0235369	2.0207	YES
D3ZE78	Iqcf5	Protein Iqcf5	17.804	0.0613108	0.124579	0.075281	0.0779774	0.111006	0.146291	0.21368	0.189875	0.0847872	0.165213	0.023475	1.94856	YES
D3ZV33	Pogz	Pogo transposable element with ZNF domain (Predicted), isoform CRA_a	149.85	0.0658828	0.149611	0.0862325	0.0767407	0.137028	0.20043	0.154003	0.130072	0.0946169	0.155383	0.0482971	1.64224	YES
F1M0U4		Uncharacterized protein	13.44	0.0763925	0.0977339	0.119594	0.0889825	0.193807	0.17918	0.14321	0.1011	0.0956757	0.154324	0.0408973	1.61299	YES
Q04970	Nras	GTPase NRas	21.243	0.0788786	0.098243	0.102246	0.115584	0.143755	0.15679	0.182917	0.109795	0.0987378	0.148314	0.0267093	1.5021	YES
A0A0G2K6I3	Nexn	Nexilin	79.854	0.0789943	0.0868283	0.12678	0.112825	0.143421	0.177764	0.156559	0.116829	0.101357	0.148643	0.0314428	1.46654	YES
A0A0G2JYD8	Capn5	Calpain-5	73.211	0.0831577	0.112956	0.111715	0.108797	0.148766	0.160692	0.134484	0.139431	0.104157	0.145843	0.00378984	1.40023	YES
D3ZZ46	Cln6	Protein Cln6	35.812	0.0861895	0.128189	0.10286	0.109123	0.138143	0.148019	0.149193	0.138283	0.106591	0.143409	0.0070401	1.34542	YES
Q5M890	Apon	Apolipoprotein N	28.232	0.0870966	0.0948431	0.116501	0.121009	0.132948	0.140958	0.18319	0.123454	0.104862	0.145138	0.0410799	1.38408	YES
Q68G39	Cdk16	Cyclin-dependent kinase 16	55.874	0.0877322	0.122353	0.106291	0.124196	0.153189	0.126282	0.15512	0.124835	0.110143	0.139857	0.0460251	1.26977	YES
Q4V8K5	Brox	BRO1 domain-containing protein BROX	46.191	0.0878485	0.12822	0.102884	0.114167	0.125561	0.162059	0.138598	0.140662	0.10828	0.14172	0.0263314	1.30883	YES
D3ZGA5	Rilp	Prickle-like protein 1	41.067	0.093444	0.119549	0.0959269	0.0973917	0.182891	0.172382	0.123058	0.115357	0.101578	0.148422	0.0414297	1.46116	YES
M0RC77	Afmid	Kynurenine formamidase	34.369	0.095332	0.121964	0.117921	0.108936	0.149895	0.123794	0.144453	0.137704	0.111038	0.138962	0.0141153	1.25147	YES
D3ZX38	Pfdn1	Prefoldin 1 (Predicted)	14.255	0.097059	0.124174	0.103443	0.116851	0.126631	0.154689	0.127003	0.127956	0.110382	0.13407	0.0427717	1.2146	YES
P49430	Tbxas1	Thromboxane-A synthase	59.974	0.0973781	0.0905726	0.114903	0.117082	0.16475	0.121908	0.148434	0.144972	0.104984	0.145016	0.0107366	1.38132	YES
F1MAM8	Ddx20	Protein Ddx20	91.425	0.0984265	0.125923	0.101042	0.107551	0.125273	0.145213	0.162585	0.133986	0.108236	0.141764	0.0164188	1.30977	YES
Q8CHM7	Hacl1	2-hydroxyacyl-CoA lyase 1	63.615	0.0994603	0.122004	0.1205	0.0990503	0.141001	0.151487	0.153677	0.118195	0.110254	0.14109	0.0242996	1.27969	YES
B2RYI9	Cers5	Lass5 protein	47.759	0.10228	0.130853	0.104997	0.09344	0.165975	0.14489	0.144396	0.113169	0.107892	0.142108	0.0447256	1.31712	YES
A0A0G2K8T6	Zeb2	Protein Zeb2	115.16	0.10277	0.11639	0.114843	0.102202	0.116285	0.134892	0.154956	0.157661	0.109051	0.140949	0.0219033	1.2925	YES
Q642B5	Armcx2	Armadillo repeat containing, X-linked 2	79.852	0.10282	0.103172	0.105552	0.0939333	0.186159	0.132967	0.151178	0.12422	0.101369	0.148631	0.0146995	1.46624	YES
P19944	Rplp1	60S acidic ribosomal protein P1	11.498	0.105148	0.100095	0.107983	0.133694	0.1346	0.155123	0.130826	0.132531	0.11173	0.13827	0.0302527	1.23754	YES
O35165	Gosr2	Golgi SNAP receptor complex member 2	24.607	0.105569	0.107516	0.122634	0.11548	0.121913	0.156775	0.136309	0.133805	0.112799	0.137201	0.0251523	1.21632	YES
D4A5Z9	Nek10	Protein Nek10	126.01	0.107329	0.115858	0.104442	0.113374	0.159962	0.120471	0.141278	0.137287	0.110251	0.139749	0.0134614	1.26756	YES
M0R4N4	Dhrs7l1	Protein Dhrs7l1	36.379	0.108639	0.0929595	0.116022	0.132619	0.15195	0.137099	0.128016	0.132696	0.11256	0.13744	0.0430648	1.22104	YES
Q63942	Rab3d	GTP-binding protein Rab-3D	24.29	0.109288	0.132351	0.112855	0.0993019	0.129898	0.147343	0.127328	0.141633	0.113449	0.136551	0.0332837	1.20363	YES
F1LT78	Antxr2	Protein Antxr2	53.272	0.109552	0.105407	0.112463	0.116627	0.142371	0.110176	0.152547	0.150857	0.111012	0.138988	0.0328854	1.252	YES
A0A0G2K101	Luzp1	Leucine zipper protein 1	117.15	0.111868	0.158848	0.143409	0.13547	0.118658	0.109653	0.114943	0.102441	0.137399	0.111424	0.0468213	-1.23312	YES
P13697	Me1	NADP-dependent malic enzyme	64.002	0.114607	0.0981186	0.0917508	0.119408	0.133276	0.155234	0.132257	0.147139	0.105971	0.141977	0.00583212	1.33977	YES
Q56A27	Ncbp1	Nuclear cap-binding protein subunit 1	91.91	0.116169	0.156828	0.154595	0.125921	0.112554	0.114363	0.118864	0.097043	0.138378	0.110706	0.0493036	-1.24996	YES
O08769	Cdkn1b	Cyclin dependent kinase inhibitor	22.139	0.116205	0.150512	0.146499	0.125098	0.111236	0.114208	0.108912	0.105589	0.134578	0.109986	0.0273588	-1.22359	YES
F1LTE0	Tanc2	Protein Tanc2	219.81	0.117357	0.170896	0.150861	0.140196	0.0887493	0.118946	0.122316	0.0906785	0.144827	0.105173	0.0323292	-1.37705	YES
Q9ET50	Stau1	Protein Stau1	54.801	0.117604	0.155859	0.137445	0.121542	0.0918808	0.109244	0.112067	0.111099	0.133112	0.106073	0.0345037	-1.25492	YES
B3DM97	Slbp	Protein Slbp	31.688	0.117821	0.180585	0.132928	0.150268	0.107716	0.120283	0.0982745	0.0921241	0.145401	0.104599	0.0330081	-1.39007	YES
Q5U3Y8	Btf3	Transcription factor BTF3	17.699	0.117905	0.159762	0.137637	0.130989	0.11319	0.112841	0.111001	0.100604	0.136573	0.109409	0.025959	-1.24828	YES
A0A0G2K9T1	Itch	E3 ubiquitin-protein ligase	100.83	0.118228	0.168845	0.156651	0.139408	0.088607	0.11621	0.10945	0.102601	0.145783	0.104217	0.0157658	-1.39884	YES
A0A0G2K715	Cep290	Protein Cep290	289.68	0.118643	0.148046	0.170639	0.133343	0.111703	0.11926	0.109835	0.088531	0.142668	0.107332	0.0337598	-1.32922	YES
P15429	Eno3	Beta-enolase	47.013	0.11876	0.10048	0.102663	0.112751	0.134162	0.168601	0.126479	0.136104	0.108664	0.141336	0.0190083	1.30068	YES
Q920A6	Scpep1	Retinoid-inducible serine carboxypeptidase	51.174	0.11888	0.147307	0.140488	0.131929	0.107107	0.108828	0.12095	0.105711	0.134651	0.110649	0.0144309	-1.21692	YES
A0A0G2JVD0	Rbm28	Protein Rbm28	78.235	0.11951	0.15251	0.127166	0.152486	0.115691	0.113153	0.117179	0.102304	0.137918	0.112082	0.0308063	-1.23052	YES
G3V7W7	Anpep	Aminopeptidase N	109.19	0.121559	0.153909	0.1495	0.120362	0.100539	0.112134	0.122396	0.105491	0.136332	0.11014	0.0409989	-1.23781	YES
A0A0G2K7N8	Bptf	Protein Bptf	304.34	0.12206	0.156159	0.166386	0.129791	0.0932974	0.113384	0.112998	0.105926	0.143599	0.106401	0.0180085	-1.3496	YES
D3ZDA6	Sdk2	Protein Sdk2	225.39	0.122457	0.15095	0.133913	0.13381	0.107868	0.112689	0.113366	0.10825	0.135282	0.110543	0.00642715	-1.2238	YES
A0A0G2JVV1	Clec2g	Protein Clec2g	25.037	0.122537	0.127532	0.149254	0.14744	0.105063	0.106751	0.128472	0.112951	0.136691	0.113309	0.0354861	-1.20635	YES
D3ZAW4	Abhd4	Abhydrolase domain containing 4 (Predicted)	40.368	0.123523	0.136676	0.139919	0.159105	0.124002	0.117503	0.109201	0.107979	0.139806	0.114671	0.0226336	-1.21919	YES
F1M7P1	Dcaf13	Protein Dcaf13	51.367	0.125837	0.124123	0.15975	0.142166	0.115044	0.0990462	0.116494	0.11754	0.137969	0.112031	0.0328005	-1.23152	YES
D4A3G2	Cdk11b	Cyclin-dependent kinase 11B	91.445	0.126583	0.136102	0.14749	0.127689	0.115727	0.0989448	0.104341	0.0984086	0.134466	0.104355	0.00303325	-1.28854	YES
D4A3V2	Ndufa6	NADH dehydrogenase [ubiquinone] 1 alpha subcomplex subunit 6	15.224	0.127314	0.146768	0.121983	0.149693	0.11658	0.114725	0.0998653	0.110485	0.136439	0.110414	0.0162322	-1.23571	YES
F7EZZ0	Dap3	Disks large-associated protein 3	45.111	0.127415	0.17558	0.119194	0.146718	0.0892554	0.11417	0.114466	0.113201	0.142227	0.107773	0.0486575	-1.31969	YES
P46152	Gata4	Transcription factor GATA-4	44.597	0.130454	0.151862	0.145985	0.129916	0.119265	0.121181	0.0881281	0.11321	0.139554	0.110446	0.0214846	-1.26355	YES
B0BNE2	Polr2e	DNA-directed RNA polymerases I, II, and III subunit RPABC1	24.57	0.130691	0.139792	0.132028	0.129876	0.119482	0.124802	0.10196	0.0958912	0.133097	0.110534	0.0209844	-1.20413	YES
M0RDA4	Ephb4	Receptor protein-tyrosine kinase	108.73	0.131159	0.176652	0.141582	0.126144	0.109982	0.111622	0.101463	0.101396	0.143884	0.106116	0.0180012	-1.35592	YES
D4A434	Rnaseh2c	Protein Rnaseh2c	17.874	0.131642	0.168418	0.15521	0.138126	0.132268	0.0853574	0.0917031	0.097275	0.148349	0.101651	0.0130598	-1.4594	YES
P20717	Padi2	Protein-arginine deiminase type-2	75.356	0.131652	0.166942	0.133955	0.155299	0.114095	0.103336	0.103054	0.0916672	0.146962	0.103038	0.00393901	-1.42629	YES
Q68FV1	Tmem38b	Trimeric intracellular cation channel type B	32.444	0.131877	0.130841	0.136575	0.154846	0.09136	0.129945	0.110111	0.114445	0.138535	0.111465	0.031589	-1.24285	YES
D3ZL10	Col6a6	Protein Col6a6	246.79	0.132633	0.145786	0.136157	0.172368	0.121257	0.0884995	0.0881981	0.115101	0.146736	0.103264	0.0132168	-1.42098	YES
A0A0G2K747	Ssbp1	Single-stranded DNA binding protein 1, isoform CRA_b	17.17	0.133204	0.148829	0.121424	0.153604	0.11476	0.118954	0.0999913	0.120905	0.139265	0.113653	0.0264903	-1.22536	YES
B5DEM7	Supt4h1	Transcription elongation factor SPT4	13.193	0.133564	0.149782	0.131196	0.137085	0.122109	0.105767	0.108383	0.0988101	0.137907	0.108767	0.00388583	-1.26791	YES
Q6GQY2	Mcfd2	Multiple coagulation factor deficiency 2	16.174	0.134193	0.0801933	0.10864	0.11721	0.140444	0.149257	0.163644	0.131778	0.110059	0.146281	0.0333033	1.32911	YES
R9PXU5	Raf1	Protein kinase C	72.927	0.134594	0.161975	0.12997	0.135939	0.106656	0.103971	0.103617	0.123277	0.14062	0.10938	0.0110178	-1.2856	YES
D3ZD73	Ddx6	Protein Ddx6	54.244	0.134732	0.148731	0.140991	0.125342	0.113131	0.101371	0.107622	0.107387	0.137449	0.107378	0.00156174	-1.28005	YES
G3V705	Pqbp1	Polyglutamine binding protein 1, isoform CRA_a	30.515	0.135379	0.162381	0.157205	0.137579	0.0742918	0.13989	0.108889	0.0843862	0.148136	0.101864	0.0284468	-1.45425	YES
F1LP21	Timm8a1	Protein Timm8a1	10.888	0.135783	0.121501	0.127431	0.151902	0.101692	0.108506	0.105094	0.107525	0.134154	0.105704	0.0056846	-1.26915	YES
M0R8P6	Wwc3	Protein Wwc3	128.14	0.136152	0.144513	0.150106	0.124007	0.0922885	0.130324	0.11991	0.1027	0.138694	0.111306	0.0367662	-1.24607	YES
Q5U216	Ddx39a	ATP-dependent RNA helicase DDX39A	49.109	0.136484	0.147954	0.150806	0.121547	0.0983589	0.0992478	0.123168	0.0933654	0.139198	0.103535	0.00910884	-1.34445	YES
M0RA15		Uncharacterized protein	17.69	0.13862	0.13621	0.137532	0.151026	0.0965626	0.112128	0.126189	0.101733	0.140847	0.109153	0.00512547	-1.29036	YES
A0A5D0	Cd200	Cd200 molecule	31.116	0.139381	0.133555	0.161014	0.116586	0.0975436	0.114293	0.0987731	0.115482	0.137634	0.106523	0.024013	-1.29206	YES
D3ZA68	Peo1	Progressive external ophthalmoplegia 1 homolog (Human) (Predicted)	76.889	0.140008	0.184205	0.159073	0.11045	0.0939245	0.117051	0.100713	0.0945745	0.148434	0.101566	0.0293333	-1.46146	YES
D3Z9M1	Mettl16	Methyltransferase-like protein	62.592	0.140242	0.126127	0.158223	0.166177	0.0901304	0.117375	0.104121	0.0976046	0.147692	0.102308	0.00543032	-1.44361	YES
P62804	Hist1h4b	Histone H4	11.367	0.14026	0.166399	0.138734	0.129105	0.098351	0.112401	0.102625	0.108252	0.143625	0.105407	0.00426136	-1.36257	YES
D4A250	RGD1563620	Protein RGD1563620	47.733	0.142105	0.136618	0.140115	0.129753	0.113998	0.111318	0.110939	0.107988	0.137148	0.111061	0.000122796	-1.23489	YES
P20595	Gucy1b3	Guanylate cyclase soluble subunit beta-1	70.456	0.142675	0.161502	0.12959	0.122243	0.114225	0.104474	0.116864	0.108426	0.139003	0.110997	0.0212795	-1.25231	YES
M0RBX6	LOC690171	Uncharacterized protein	15.37	0.143721	0.149493	0.126802	0.155038	0.0961778	0.11134	0.108174	0.0975855	0.143764	0.103319	0.00134411	-1.39145	YES
D3ZWF5	Eny2	Transcription and mRNA export factor ENY2	11.528	0.143826	0.137437	0.138534	0.139507	0.114446	0.125356	0.107669	0.0932261	0.139826	0.110174	0.00499068	-1.26913	YES
G3V9C9	Zmiz2	Protein Zmiz2	96.453	0.145754	0.175108	0.131389	0.146096	0.0884573	0.11064	0.120116	0.0824388	0.149587	0.100413	0.00856212	-1.48972	YES
A0A0A0MY22	Siae	Sialate O-acetylesterase	60.508	0.146134	0.171441	0.131636	0.138781	0.117231	0.0756534	0.0973193	0.121805	0.146998	0.103002	0.0181002	-1.42713	YES
A0A0G2JX16	Qrich1	Protein Qrich1	86.514	0.146415	0.131679	0.120542	0.173492	0.107351	0.109076	0.122124	0.0893206	0.143032	0.106968	0.0349427	-1.33715	YES
Q4QQW8	Plbd2	Putative phospholipase B-like 2	65.455	0.146599	0.170127	0.115531	0.131794	0.106328	0.104234	0.112471	0.105432	0.141013	0.107116	0.0277791	-1.31645	YES
Q68FW7	Tars2	Threonine--tRNA ligase, mitochondrial	81.671	0.149222	0.159613	0.128074	0.136325	0.0894581	0.0908953	0.138143	0.108269	0.143309	0.106691	0.0330711	-1.34321	YES
D4AAH6	Psmg1	Down syndrome critical region homolog 2 (Human) (Predicted), isoform CRA_b	33.238	0.150813	0.148643	0.119272	0.137779	0.119334	0.120362	0.10911	0.0737342	0.139127	0.105635	0.043035	-1.31705	YES
O88550	Casp7	Caspase 7	34.324	0.152673	0.167814	0.14489	0.128941	0.105478	0.102293	0.116302	0.109024	0.14858	0.108274	0.0034384	-1.37226	YES
F1LRM6	Pigx	Phosphatidylinositol-glycan biosynthesis class X protein	28.378	0.153168	0.157154	0.157237	0.126075	0.112302	0.114106	0.0996783	0.0802794	0.148409	0.101591	0.00494672	-1.46084	YES
D3ZQY4	Fryl	Protein Fryl	349.35	0.153862	0.126888	0.135429	0.133186	0.134679	0.102168	0.110004	0.103783	0.137341	0.112659	0.0408211	-1.21909	YES
M0R7B4	LOC684828	Protein LOC684828	22.233	0.156924	0.121342	0.135072	0.157223	0.08652	0.121448	0.0979541	0.123518	0.14264	0.10736	0.0313064	-1.32862	YES
D4A7K6	Med10	Protein Med10	15.661	0.161841	0.12155	0.130714	0.149347	0.111698	0.113276	0.0929415	0.118633	0.140863	0.109137	0.0247788	-1.2907	YES
A0A096MJM8	Las1l	Protein Las1l (Fragment)	75.472	0.16646	0.13784	0.116089	0.142458	0.114384	0.104457	0.0997422	0.118569	0.140712	0.109288	0.0310019	-1.28753	YES
M0RBQ5	Hist3h2bb	Histone H2B	13.908	0.185566	0.110894	0.164178	0.134953	0.123889	0.091858	0.102847	0.0858159	0.148897	0.101103	0.0407168	-1.47274	YES
D3ZBP3	Exosc2	Exosome component 2 (Predicted)	32.689	0.190603	0.136664	0.131162	0.13272	0.100082	0.121629	0.101344	0.0950012	0.147787	0.104514	0.0313107	-1.41404	YES
A0A0G2KBC4	Csf1r	Tyrosine-protein kinase receptor	109.25	0.196089	0.166852	0.144328	0.102246	0.10232	0.121147	0.077921	0.0890982	0.152378	0.0976216	0.0462234	-1.56091	YES

## Sheet: Sheet1
id	First protein ID	Gene name	Description	Total spectra	Unique spectra	Filtered spectra	Libra sepctra	Peptides	Unique peptides	Sequence coverage [%]	Unique sequence coverage [%]	Mol. weight [kDa]	Sequence length	Score	Q-value	Intensity	Unique + razor sequence coverage [%]	First protein	Median reporter 0	Median reporter 1	Median reporter 2	Median reporter 3	Median reporter 4	Median reporter 5	Median reporter 6	Median reporter 7	AV ZL	AV OH	P value	Fold change	SIG (FC1.2;PV0.05)
1974	D4A489	Cipc	Protein Cipc	2	2	2	2	2	2	6.6	6.6	44.028	411	1.6532	0.021205	460040	6.6	D4A489	0.0511748	0.109853	0.091577	0.0784443	0.150546	0.149562	0.241027	0.127815	0.0827623	0.167238	0.0235369	2.0207	YES
1459	D3ZE78	Iqcf5	Protein Iqcf5	1	1	1	1	1	1	6.1	6.1	17.804	148	-2	1	7762	6.1	D3ZE78	0.0613108	0.124579	0.075281	0.0779774	0.111006	0.146291	0.21368	0.189875	0.0847872	0.165213	0.023475	1.94856	YES
354	D3ZV33	Pogz	Pogo transposable element with ZNF domain (Predicted), isoform CRA_a	1	1	1	1	1	1	1.5	1.5	149.85	1357	2.9086	0.0015049	3903.1	1.5	D3ZV33	0.0658828	0.149611	0.0862325	0.0767407	0.137028	0.20043	0.154003	0.130072	0.0946169	0.155383	0.0482971	1.64224	YES
2475	F1M0U4		Uncharacterized protein	1	1	1	1	1	1	10.8	10.8	13.44	120	4.1064	0.00054363	0	10.8	F1M0U4	0.0763925	0.0977339	0.119594	0.0889825	0.193807	0.17918	0.14321	0.1011	0.0956757	0.154324	0.0408973	1.61299	YES
3651	Q04970	Nras	GTPase NRas	6	3	3	3	4	1	23.3	4.8	21.243	189	20.847	0	0	23.3	Q04970	0.0788786	0.098243	0.102246	0.115584	0.143755	0.15679	0.182917	0.109795	0.0987378	0.148314	0.0267093	1.5021	YES
686	A0A0G2K6I3	Nexn	Nexilin	1	1	1	1	1	1	2.5	2.5	79.854	670	1.7525	0.016249	15028	2.5	A0A0G2K6I3	0.0789943	0.0868283	0.12678	0.112825	0.143421	0.177764	0.156559	0.116829	0.101357	0.148643	0.0314428	1.46654	YES
368	A0A0G2JYD8	Capn5	Calpain-5	2	2	1	1	2	2	2.7	2.7	73.211	641	1.4429	0.037053	6555.9	2.7	A0A0G2JYD8	0.0831577	0.112956	0.111715	0.108797	0.148766	0.160692	0.134484	0.139431	0.104157	0.145843	0.00378984	1.40023	YES
1858	D3ZZ46	Cln6	Protein Cln6	2	2	2	2	1	1	5.5	5.5	35.812	308	47.098	0	17841	5.5	D3ZZ46	0.0861895	0.128189	0.10286	0.109123	0.138143	0.148019	0.149193	0.138283	0.106591	0.143409	0.0070401	1.34542	YES
4005	Q5M890	Apon	Apolipoprotein N	2	2	2	2	1	1	6.7	6.7	28.232	255	4.3707	0.00027609	20290	6.7	Q5M890	0.0870966	0.0948431	0.116501	0.121009	0.132948	0.140958	0.18319	0.123454	0.104862	0.145138	0.0410799	1.38408	YES
2697	Q68G39	Cdk16	Cyclin-dependent kinase 16	1	1	1	1	1	1	2.2	2.2	55.874	496	1.5554	0.027361	0	2.2	Q68G39	0.0877322	0.122353	0.106291	0.124196	0.153189	0.126282	0.15512	0.124835	0.110143	0.139857	0.0460251	1.26977	YES
3881	Q4V8K5	Brox	BRO1 domain-containing protein BROX	1	1	1	1	1	1	2.7	2.7	46.191	411	1.4812	0.033602	7002.6	2.7	Q4V8K5	0.0878485	0.12822	0.102884	0.114167	0.125561	0.162059	0.138598	0.140662	0.10828	0.14172	0.0263314	1.30883	YES
1504	D3ZGA5	Rilp	Prickle-like protein 1	1	1	1	1	1	1	1.9	1.9	41.067	366	1.2245	0.047007	16071	1.9	D3ZGA5	0.093444	0.119549	0.0959269	0.0973917	0.182891	0.172382	0.123058	0.115357	0.101578	0.148422	0.0414297	1.46116	YES
3018	M0RC77	Afmid	Kynurenine formamidase	2	2	2	2	2	2	9.5	9.5	34.369	306	11.022	0	3574.3	9.5	M0RC77	0.095332	0.121964	0.117921	0.108936	0.149895	0.123794	0.144453	0.137704	0.111038	0.138962	0.0141153	1.25147	YES
1823	D3ZX38	Pfdn1	Prefoldin 1 (Predicted)	4	4	4	4	1	1	9	9	14.255	122	10.892	0	61424	9	D3ZX38	0.097059	0.124174	0.103443	0.116851	0.126631	0.154689	0.127003	0.127956	0.110382	0.13407	0.0427717	1.2146	YES
3438	P49430	Tbxas1	Thromboxane-A synthase	1	1	1	1	1	1	2.1	2.1	59.974	533	1.2976	0.043164	56289	2.1	P49430	0.0973781	0.0905726	0.114903	0.117082	0.16475	0.121908	0.148434	0.144972	0.104984	0.145016	0.0107366	1.38132	YES
2600	F1MAM8	Ddx20	Protein Ddx20	1	1	1	1	1	1	1.7	1.7	91.425	824	4.0661	0.0005423	0	1.7	F1MAM8	0.0984265	0.125923	0.101042	0.107551	0.125273	0.145213	0.162585	0.133986	0.108236	0.141764	0.0164188	1.30977	YES
4655	Q8CHM7	Hacl1	2-hydroxyacyl-CoA lyase 1	3	3	3	3	3	3	8.4	8.4	63.615	581	20.036	0	0	8.4	Q8CHM7	0.0994603	0.122004	0.1205	0.0990503	0.141001	0.151487	0.153677	0.118195	0.110254	0.14109	0.0242996	1.27969	YES
1154	B2RYI9	Cers5	Lass5 protein	1	1	1	1	1	1	4.6	4.6	47.759	413	7.8881	0	0	4.6	B2RYI9	0.10228	0.130853	0.104997	0.09344	0.165975	0.14489	0.144396	0.113169	0.107892	0.142108	0.0447256	1.31712	YES
775	A0A0G2K8T6	Zeb2	Protein Zeb2	2	2	2	2	2	2	1.8	1.8	115.16	1035	2.832	0.0019905	0	1.8	A0A0G2K8T6	0.10277	0.11639	0.114843	0.102202	0.116285	0.134892	0.154956	0.157661	0.109051	0.140949	0.0219033	1.2925	YES
4311	Q642B5	Armcx2	Armadillo repeat containing, X-linked 2	1	1	1	1	1	1	3.1	3.1	79.852	770	15.884	0	0	3.1	Q642B5	0.10282	0.103172	0.105552	0.0939333	0.186159	0.132967	0.151178	0.12422	0.101369	0.148631	0.0146995	1.46624	YES
3296	P19944	Rplp1	60S acidic ribosomal protein P1	2	2	2	2	2	2	28.9	28.9	11.498	114	16.249	0	66192	28.9	P19944	0.105148	0.100095	0.107983	0.133694	0.1346	0.155123	0.130826	0.132531	0.11173	0.13827	0.0302527	1.23754	YES
3056	O35165	Gosr2	Golgi SNAP receptor complex member 2	1	1	1	1	1	1	5.2	5.2	24.607	212	2.9729	0.0012629	5643.1	5.2	O35165	0.105569	0.107516	0.122634	0.11548	0.121913	0.156775	0.136309	0.133805	0.112799	0.137201	0.0251523	1.21632	YES
1483	D4A5Z9	Nek10	Protein Nek10	1	1	1	1	1	1	0.5	0.5	126.01	1111	1.8092	0.014536	23489	0.5	D4A5Z9	0.107329	0.115858	0.104442	0.113374	0.159962	0.120471	0.141278	0.137287	0.110251	0.139749	0.0134614	1.26756	YES
2937	M0R4N4	Dhrs7l1	Protein Dhrs7l1	1	1	1	1	1	1	4.6	4.6	36.379	324	1.5225	0.030077	99688	4.6	M0R4N4	0.108639	0.0929595	0.116022	0.132619	0.15195	0.137099	0.128016	0.132696	0.11256	0.13744	0.0430648	1.22104	YES
4285	Q63942	Rab3d	GTP-binding protein Rab-3D	2	2	2	2	2	2	8.7	8.7	24.29	219	3.6129	0.00079554	0	8.7	Q63942	0.109288	0.132351	0.112855	0.0993019	0.129898	0.147343	0.127328	0.141633	0.113449	0.136551	0.0332837	1.20363	YES
2402	F1LT78	Antxr2	Protein Antxr2	1	1	1	1	1	1	2.7	2.7	53.272	489	11.884	0	14361	2.7	F1LT78	0.109552	0.105407	0.112463	0.116627	0.142371	0.110176	0.152547	0.150857	0.111012	0.138988	0.0328854	1.252	YES
474	A0A0G2K101	Luzp1	Leucine zipper protein 1	3	3	3	3	2	2	2.5	2.5	117.15	1051	9.5683	0	16334	2.5	A0A0G2K101	0.111868	0.158848	0.143409	0.13547	0.118658	0.109653	0.114943	0.102441	0.137399	0.111424	0.0468213	-1.23312	YES
3235	P13697	Me1	NADP-dependent malic enzyme	94	92	88	66	23	22	43	43	64.002	572	323.31	0	3974900	43	P13697	0.114607	0.0981186	0.0917508	0.119408	0.133276	0.155234	0.132257	0.147139	0.105971	0.141977	0.00583212	1.33977	YES
3899	Q56A27	Ncbp1	Nuclear cap-binding protein subunit 1	5	5	5	4	3	3	4.9	4.9	91.91	790	22.373	0	40249	4.9	Q56A27	0.116169	0.156828	0.154595	0.125921	0.112554	0.114363	0.118864	0.097043	0.138378	0.110706	0.0493036	-1.24996	YES
3048	O08769	Cdkn1b	Cyclin dependent kinase inhibitor	5	5	5	5	4	4	35.5	35.5	22.139	197	37.569	0	51618	35.5	O08769	0.116205	0.150512	0.146499	0.125098	0.111236	0.114208	0.108912	0.105589	0.134578	0.109986	0.0273588	-1.22359	YES
813	F1LTE0	Tanc2	Protein Tanc2	2	2	2	2	2	2	0.9	0.9	219.81	1992	1.9854	0.009702	4803.6	0.9	F1LTE0	0.117357	0.170896	0.150861	0.140196	0.0887493	0.118946	0.122316	0.0906785	0.144827	0.105173	0.0323292	-1.37705	YES
4737	Q9ET50	Stau1	Protein Stau1	6	6	6	5	5	5	14.5	14.5	54.801	495	30.283	0	61014	14.5	Q9ET50	0.117604	0.155859	0.137445	0.121542	0.0918808	0.109244	0.112067	0.111099	0.133112	0.106073	0.0345037	-1.25492	YES
1217	B3DM97	Slbp	Protein Slbp	1	1	1	1	1	1	6.9	6.9	31.688	275	18.107	0	0	6.9	B3DM97	0.117821	0.180585	0.132928	0.150268	0.107716	0.120283	0.0982745	0.0921241	0.145401	0.104599	0.0330081	-1.39007	YES
4132	Q5U3Y8	Btf3	Transcription factor BTF3	9	9	9	6	5	5	38.9	38.9	17.699	162	42.414	0	220360	38.9	Q5U3Y8	0.117905	0.159762	0.137637	0.130989	0.11319	0.112841	0.111001	0.100604	0.136573	0.109409	0.025959	-1.24828	YES
827	A0A0G2K9T1	Itch	E3 ubiquitin-protein ligase	1	1	1	1	1	1	1.5	1.5	100.83	882	2.2998	0.0061905	0	1.5	A0A0G2K9T1	0.118228	0.168845	0.156651	0.139408	0.088607	0.11621	0.10945	0.102601	0.145783	0.104217	0.0157658	-1.39884	YES
700	A0A0G2K715	Cep290	Protein Cep290	2	2	2	2	2	2	0.8	0.8	289.68	2479	1.9534	0.0096641	8643.1	0.8	A0A0G2K715	0.118643	0.148046	0.170639	0.133343	0.111703	0.11926	0.109835	0.088531	0.142668	0.107332	0.0337598	-1.32922	YES
3252	P15429	Eno3	Beta-enolase	22	1	1	1	8	1	24	2.1	47.013	434	1.9757	0.0096908	0	5.1	P15429	0.11876	0.10048	0.102663	0.112751	0.134162	0.168601	0.126479	0.136104	0.108664	0.141336	0.0190083	1.30068	YES
4681	Q920A6	Scpep1	Retinoid-inducible serine carboxypeptidase	9	9	9	5	6	6	15.3	15.3	51.174	452	29.242	0	139660	15.3	Q920A6	0.11888	0.147307	0.140488	0.131929	0.107107	0.108828	0.12095	0.105711	0.134651	0.110649	0.0144309	-1.21692	YES
232	A0A0G2JVD0	Rbm28	Protein Rbm28	2	2	2	2	2	2	3	3	78.235	700	2.5401	0.0038873	29538	3	A0A0G2JVD0	0.11951	0.15251	0.127166	0.152486	0.115691	0.113153	0.117179	0.102304	0.137918	0.112082	0.0308063	-1.23052	YES
237	G3V7W7	Anpep	Aminopeptidase N	8	8	8	5	6	6	8.6	8.6	109.19	964	78.965	0	42851	8.6	G3V7W7	0.121559	0.153909	0.1495	0.120362	0.100539	0.112134	0.122396	0.105491	0.136332	0.11014	0.0409989	-1.23781	YES
730	A0A0G2K7N8	Bptf	Protein Bptf	1	1	1	1	1	1	0.6	0.6	304.34	2768	1.8121	0.014318	0	0.6	A0A0G2K7N8	0.12206	0.156159	0.166386	0.129791	0.0932974	0.113384	0.112998	0.105926	0.143599	0.106401	0.0180085	-1.3496	YES
796	D3ZDA6	Sdk2	Protein Sdk2	3	3	3	3	3	3	2.6	2.6	225.39	2053	2.8413	0.0019915	19043	2.6	D3ZDA6	0.122457	0.15095	0.133913	0.13381	0.107868	0.112689	0.113366	0.10825	0.135282	0.110543	0.00642715	-1.2238	YES
255	A0A0G2JVV1	Clec2g	Protein Clec2g	2	2	2	2	1	1	5.5	5.5	25.037	218	11.232	0	14628	5.5	A0A0G2JVV1	0.122537	0.127532	0.149254	0.14744	0.105063	0.106751	0.128472	0.112951	0.136691	0.113309	0.0354861	-1.20635	YES
1389	D3ZAW4	Abhd4	Abhydrolase domain containing 4 (Predicted)	5	5	5	5	4	4	13.5	13.5	40.368	355	19.103	0	29072	13.5	D3ZAW4	0.123523	0.136676	0.139919	0.159105	0.124002	0.117503	0.109201	0.107979	0.139806	0.114671	0.0226336	-1.21919	YES
2529	F1M7P1	Dcaf13	Protein Dcaf13	1	1	1	1	1	1	3.4	3.4	51.367	445	3.8602	0.00080515	0	3.4	F1M7P1	0.125837	0.124123	0.15975	0.142166	0.115044	0.0990462	0.116494	0.11754	0.137969	0.112031	0.0328005	-1.23152	YES
1950	D4A3G2	Cdk11b	Cyclin-dependent kinase 11B	3	3	3	3	3	1	4.5	1.1	91.445	784	9.0751	0	7012.3	4.5	D4A3G2	0.126583	0.136102	0.14749	0.127689	0.115727	0.0989448	0.104341	0.0984086	0.134466	0.104355	0.00303325	-1.28854	YES
1961	D4A3V2	Ndufa6	NADH dehydrogenase [ubiquinone] 1 alpha subcomplex subunit 6	3	3	3	3	3	3	24.6	24.6	15.224	130	5.0847	0	17603	24.6	D4A3V2	0.127314	0.146768	0.121983	0.149693	0.11658	0.114725	0.0998653	0.110485	0.136439	0.110414	0.0162322	-1.23571	YES
2630	F7EZZ0	Dap3	Disks large-associated protein 3	2	2	2	2	2	2	5.8	5.8	45.111	396	3.8779	0.00080537	34183	5.8	F7EZZ0	0.127415	0.17558	0.119194	0.146718	0.0892554	0.11417	0.114466	0.113201	0.142227	0.107773	0.0486575	-1.31969	YES
3420	P46152	Gata4	Transcription factor GATA-4	1	1	1	1	1	1	3.9	3.9	44.597	440	23.374	0	0	3.9	P46152	0.130454	0.151862	0.145985	0.129916	0.119265	0.121181	0.0881281	0.11321	0.139554	0.110446	0.0214846	-1.26355	YES
1033	B0BNE2	Polr2e	DNA-directed RNA polymerases I, II, and III subunit RPABC1	3	3	3	3	2	2	8.6	8.6	24.57	210	4.8977	0	23395	8.6	B0BNE2	0.130691	0.139792	0.132028	0.129876	0.119482	0.124802	0.10196	0.0958912	0.133097	0.110534	0.0209844	-1.20413	YES
3027	M0RDA4	Ephb4	Receptor protein-tyrosine kinase	2	2	2	2	2	2	1.8	1.8	108.73	987	2.921	0.0015072	0	1.8	M0RDA4	0.131159	0.176652	0.141582	0.126144	0.109982	0.111622	0.101463	0.101396	0.143884	0.106116	0.0180012	-1.35592	YES
1971	D4A434	Rnaseh2c	Protein Rnaseh2c	1	1	1	1	1	1	7.2	7.2	17.874	166	1.956	0.009673	0	7.2	D4A434	0.131642	0.168418	0.15521	0.138126	0.132268	0.0853574	0.0917031	0.097275	0.148349	0.101651	0.0130598	-1.4594	YES
3305	P20717	Padi2	Protein-arginine deiminase type-2	2	2	2	2	2	2	3.6	3.6	75.356	665	1.8355	0.013209	0	3.6	P20717	0.131652	0.166942	0.133955	0.155299	0.114095	0.103336	0.103054	0.0916672	0.146962	0.103038	0.00393901	-1.42629	YES
4387	Q68FV1	Tmem38b	Trimeric intracellular cation channel type B	2	2	2	2	1	1	5.2	5.2	32.444	291	7.3855	0	0	5.2	Q68FV1	0.131877	0.130841	0.136575	0.154846	0.09136	0.129945	0.110111	0.114445	0.138535	0.111465	0.031589	-1.24285	YES
1593	D3ZL10	Col6a6	Protein Col6a6	1	1	1	1	1	1	0.5	0.5	246.79	2264	1.447	0.03645	6551.1	0.5	D3ZL10	0.132633	0.145786	0.136157	0.172368	0.121257	0.0884995	0.0881981	0.115101	0.146736	0.103264	0.0132168	-1.42098	YES
708	A0A0G2K747	Ssbp1	Single-stranded DNA binding protein 1, isoform CRA_b	5	5	5	5	4	4	32.4	32.4	17.17	148	28.962	0	69501	32.4	A0A0G2K747	0.133204	0.148829	0.121424	0.153604	0.11476	0.118954	0.0999913	0.120905	0.139265	0.113653	0.0264903	-1.22536	YES
1253	B5DEM7	Supt4h1	Transcription elongation factor SPT4	3	3	3	3	2	2	24.8	24.8	13.193	117	9.3499	0	12271	24.8	B5DEM7	0.133564	0.149782	0.131196	0.137085	0.122109	0.105767	0.108383	0.0988101	0.137907	0.108767	0.00388583	-1.26791	YES
4512	Q6GQY2	Mcfd2	Multiple coagulation factor deficiency 2	3	3	3	3	1	1	11.7	11.7	16.174	145	7.4869	0	35248	11.7	Q6GQY2	0.134193	0.0801933	0.10864	0.11721	0.140444	0.149257	0.163644	0.131778	0.110059	0.146281	0.0333033	1.32911	YES
3207	R9PXU5	Raf1	Protein kinase C	7	2	2	2	4	1	6.9	2	72.927	648	1.4171	0.038188	5953.2	2	R9PXU5	0.134594	0.161975	0.12997	0.135939	0.106656	0.103971	0.103617	0.123277	0.14062	0.10938	0.0110178	-1.2856	YES
1440	D3ZD73	Ddx6	Protein Ddx6	9	9	9	7	7	7	21.3	21.3	54.244	483	59.378	0	81682	21.3	D3ZD73	0.134732	0.148731	0.140991	0.125342	0.113131	0.101371	0.107622	0.107387	0.137449	0.107378	0.00156174	-1.28005	YES
2734	G3V705	Pqbp1	Polyglutamine binding protein 1, isoform CRA_a	2	2	2	2	1	1	9.9	9.9	30.515	263	29.032	0	19167	9.9	G3V705	0.135379	0.162381	0.157205	0.137579	0.0742918	0.13989	0.108889	0.0843862	0.148136	0.101864	0.0284468	-1.45425	YES
2291	F1LP21	Timm8a1	Protein Timm8a1	4	4	4	4	3	3	34.7	34.7	10.888	95	21.835	0	137310	34.7	F1LP21	0.135783	0.121501	0.127431	0.151902	0.101692	0.108506	0.105094	0.107525	0.134154	0.105704	0.0056846	-1.26915	YES
2979	M0R8P6	Wwc3	Protein Wwc3	2	2	2	2	2	2	2.8	2.8	128.14	1126	3.1478	0.00076963	15986	2.8	M0R8P6	0.136152	0.144513	0.150106	0.124007	0.0922885	0.130324	0.11991	0.1027	0.138694	0.111306	0.0367662	-1.24607	YES
4090	Q5U216	Ddx39a	ATP-dependent RNA helicase DDX39A	14	3	3	3	8	2	19	6.8	49.109	427	19.537	0	172230	6.8	Q5U216	0.136484	0.147954	0.150806	0.121547	0.0983589	0.0992478	0.123168	0.0933654	0.139198	0.103535	0.00910884	-1.34445	YES
2995	M0RA15		Uncharacterized protein	2	2	2	2	2	1	17.5	8.4	17.69	154	1.6036	0.023529	6493.6	17.5	M0RA15	0.13862	0.13621	0.137532	0.151026	0.0965626	0.112128	0.126189	0.101733	0.140847	0.109153	0.00512547	-1.29036	YES
953	A0A5D0	Cd200	Cd200 molecule	3	3	3	3	2	2	8.6	8.6	31.116	278	8.2387	0	24549	8.6	A0A5D0	0.139381	0.133555	0.161014	0.116586	0.0975436	0.114293	0.0987731	0.115482	0.137634	0.106523	0.024013	-1.29206	YES
1367	D3ZA68	Peo1	Progressive external ophthalmoplegia 1 homolog (Human) (Predicted)	1	1	1	1	1	1	0.9	0.9	76.889	683	2.0338	0.0095172	56387	0.9	D3ZA68	0.140008	0.184205	0.159073	0.11045	0.0939245	0.117051	0.100713	0.0945745	0.148434	0.101566	0.0293333	-1.46146	YES
1359	D3Z9M1	Mettl16	Methyltransferase-like protein	1	1	1	1	1	1	2.2	2.2	62.592	553	1.195	0.049466	7235.5	2.2	D3Z9M1	0.140242	0.126127	0.158223	0.166177	0.0901304	0.117375	0.104121	0.0976046	0.147692	0.102308	0.00543032	-1.44361	YES
3536	P62804	Hist1h4b	Histone H4	156	156	144	108	9	9	59.2	59.2	11.367	103	85.443	0	9092900	59.2	P62804	0.14026	0.166399	0.138734	0.129105	0.098351	0.112401	0.102625	0.108252	0.143625	0.105407	0.00426136	-1.36257	YES
1282	D4A250	RGD1563620	Protein RGD1563620	18	5	5	5	7	2	19.3	9.2	47.733	425	103.1	0	90286	19.3	D4A250	0.142105	0.136618	0.140115	0.129753	0.113998	0.111318	0.110939	0.107988	0.137148	0.111061	0.000122796	-1.23489	YES
3302	P20595	Gucy1b3	Guanylate cyclase soluble subunit beta-1	2	2	2	2	2	2	3.7	3.7	70.456	619	2.9466	0.0012604	0	3.7	P20595	0.142675	0.161502	0.12959	0.122243	0.114225	0.104474	0.116864	0.108426	0.139003	0.110997	0.0212795	-1.25231	YES
1560	M0RBX6	LOC690171	Uncharacterized protein	18	18	18	13	7	7	32.4	32.4	15.37	136	18.584	0	356150	32.4	M0RBX6	0.143721	0.149493	0.126802	0.155038	0.0961778	0.11134	0.108174	0.0975855	0.143764	0.103319	0.00134411	-1.39145	YES
1808	D3ZWF5	Eny2	Transcription and mRNA export factor ENY2	1	1	1	1	1	1	16.8	16.8	11.528	101	7.8345	0	0	16.8	D3ZWF5	0.143826	0.137437	0.138534	0.139507	0.114446	0.125356	0.107669	0.0932261	0.139826	0.110174	0.00499068	-1.26913	YES
2184	G3V9C9	Zmiz2	Protein Zmiz2	2	2	2	2	2	2	1.8	1.8	96.453	920	2.6345	0.0034255	5664.1	1.8	G3V9C9	0.145754	0.175108	0.131389	0.146096	0.0884573	0.11064	0.120116	0.0824388	0.149587	0.100413	0.00856212	-1.48972	YES
75	A0A0A0MY22	Siae	Sialate O-acetylesterase	1	1	1	1	1	1	2.6	2.6	60.508	542	2.0059	0.0094885	15710	2.6	A0A0A0MY22	0.146134	0.171441	0.131636	0.138781	0.117231	0.0756534	0.0973193	0.121805	0.146998	0.103002	0.0181002	-1.42713	YES
308	A0A0G2JX16	Qrich1	Protein Qrich1	1	1	1	1	1	1	2.3	2.3	86.514	777	39.139	0	0	2.3	A0A0G2JX16	0.146415	0.131679	0.120542	0.173492	0.107351	0.109076	0.122124	0.0893206	0.143032	0.106968	0.0349427	-1.33715	YES
3842	Q4QQW8	Plbd2	Putative phospholipase B-like 2	4	4	4	4	3	3	5.5	5.5	65.455	585	62.934	0	8219.5	5.5	Q4QQW8	0.146599	0.170127	0.115531	0.131794	0.106328	0.104234	0.112471	0.105432	0.141013	0.107116	0.0277791	-1.31645	YES
4390	Q68FW7	Tars2	Threonine--tRNA ligase, mitochondrial	1	1	1	1	1	1	1.7	1.7	81.671	723	1.625	0.022682	3964.6	1.7	Q68FW7	0.149222	0.159613	0.128074	0.136325	0.0894581	0.0908953	0.138143	0.108269	0.143309	0.106691	0.0330711	-1.34321	YES
2104	D4AAH6	Psmg1	Down syndrome critical region homolog 2 (Human) (Predicted), isoform CRA_b	3	3	3	3	3	3	12.5	12.5	33.238	289	17.555	0	20943	12.5	D4AAH6	0.150813	0.148643	0.119272	0.137779	0.119334	0.120362	0.10911	0.0737342	0.139127	0.105635	0.043035	-1.31705	YES
3103	O88550	Casp7	Caspase 7	3	3	3	3	2	2	10.9	10.9	34.324	303	50.026	0	20420	10.9	O88550	0.152673	0.167814	0.14489	0.128941	0.105478	0.102293	0.116302	0.109024	0.14858	0.108274	0.0034384	-1.37226	YES
2367	F1LRM6	Pigx	Phosphatidylinositol-glycan biosynthesis class X protein	1	1	1	1	1	1	4.8	4.8	28.378	252	1.8353	0.013206	0	4.8	F1LRM6	0.153168	0.157154	0.157237	0.126075	0.112302	0.114106	0.0996783	0.0802794	0.148409	0.101591	0.00494672	-1.46084	YES
1685	D3ZQY4	Fryl	Protein Fryl	2	2	2	2	2	2	1	1	349.35	3118	1.7755	0.015607	6161.9	1	D3ZQY4	0.153862	0.126888	0.135429	0.133186	0.134679	0.102168	0.110004	0.103783	0.137341	0.112659	0.0408211	-1.21909	YES
2968	M0R7B4	LOC684828	Protein LOC684828	33	2	2	2	7	2	26.4	7.3	22.233	220	4.1671	0.00054511	7979	7.3	M0R7B4	0.156924	0.121342	0.135072	0.157223	0.08652	0.121448	0.0979541	0.123518	0.14264	0.10736	0.0313064	-1.32862	YES
2041	D4A7K6	Med10	Protein Med10	2	2	2	2	2	2	16.3	16.3	15.661	135	3.1141	0.00076785	0	16.3	D4A7K6	0.161841	0.12155	0.130714	0.149347	0.111698	0.113276	0.0929415	0.118633	0.140863	0.109137	0.0247788	-1.2907	YES
26	A0A096MJM8	Las1l	Protein Las1l (Fragment)	2	2	2	2	2	2	2.9	2.9	75.472	656	2.8666	0.0014963	8919.9	2.9	A0A096MJM8	0.16646	0.13784	0.116089	0.142458	0.114384	0.104457	0.0997422	0.118569	0.140712	0.109288	0.0310019	-1.28753	YES
3010	M0RBQ5	Hist3h2bb	Histone H2B	152	1	1	1	8	1	49.2	4.8	13.908	126	-2	1	0	4.8	M0RBQ5	0.185566	0.110894	0.164178	0.134953	0.123889	0.091858	0.102847	0.0858159	0.148897	0.101103	0.0407168	-1.47274	YES
1405	D3ZBP3	Exosc2	Exosome component 2 (Predicted)	3	3	3	3	2	2	8.5	8.5	32.689	293	2.8789	0.0014981	0	8.5	D3ZBP3	0.190603	0.136664	0.131162	0.13272	0.100082	0.121629	0.101344	0.0950012	0.147787	0.104514	0.0313107	-1.41404	YES
873	A0A0G2KBC4	Csf1r	Tyrosine-protein kinase receptor	1	1	1	1	1	1	1.1	1.1	109.25	978	1.6926	0.019058	0	1.1	A0A0G2KBC4	0.196089	0.166852	0.144328	0.102246	0.10232	0.121147	0.077921	0.0890982	0.152378	0.0976216	0.0462234	-1.56091	YES
